# Supplementary material for: Multidisciplinary Consulting Team for Complicated Cases of Neurodevelopmental and Neurobehavioral Disorders: Assessing the Opportunities and Challenges of Integrating Pharmacogenomics into a Team Setting
Source: J Pers Med. 2022 Apr 8;12(4):599. doi: 10.3390/jpm12040599 (PMC9024886; doi:10.3390/jpm12040599)
Supplement: Supplementary file 1 [file jpm-12-00599-s001.zip]

Archive with 1 entries (1 files):
- jpm-1604537-supplementary.pdf
